# Supplementary material for: Japanese translation and validation of web-based questionnaires on overuse injuries and health problems
Source: PLoS One. 2020 Dec 3;15(12):e0242993. doi: 10.1371/journal.pone.0242993 (PMC7714361; doi:10.1371/journal.pone.0242993)
Supplement: S1 Data — (XLSX) [file pone.0242993.s003.xlsx]

## Sheet: Overuse injury
Items	Body parts	Week1	Week2	Week3	Week4	Week5	Week6	Week7	Week8	Week9	Week10
Response rate		0.819444	0.833333	0.791667	0.763889	0.763889	0.819444	0.819444	0.791667	0.833333	0.888889
Respondents		59	60	57	55	55	59	59	57	60	64
Participants		72	72	72	72	72	72	72	72	72	72
Prevalence of overuse	All	0.508475	0.4	0.298246	0.327273	0.381818	0.389831	0.254237	0.298246	0.266667	0.328125
	Respondents with overuse	30	24	17	18	21	23	15	17	16	21
	Respondents	59	60	57	55	55	59	59	57	60	64
	Knee	0.237288	0.116667	0.105263	0.127273	0.145455	0.152542	0.101695	0.122807	0.133333	0.203125
	Respondents with overuse	14	7	6	7	8	9	6	7	8	13
	Respondents	59	60	57	55	55	59	59	57	60	64
	Lower back	0.271186	0.233333	0.157895	0.127273	0.181818	0.186441	0.135593	0.175439	0.15	0.15625
	Respondents with overuse	16	14	9	7	10	11	8	10	9	10
	Respondents	59	60	57	55	55	59	59	57	60	64
	Shoulder	0.271186	0.266667	0.0877193	0.109091	0.181818	0.169492	0.118644	0.175439	0.116667	0.125
	Respondents with overuse	16	16	5	6	10	10	7	10	7	8
	Respondents	59	60	57	55	55	59	59	57	60	64
Prevalence of substantial overuse	All	0.271186	0.15	0.0877193	0.109091	0.181818	0.169492	0.101695	0.140351	0.116667	0.171875
	Respondents with substantial overuse	16	9	5	6	10	10	6	8	7	11
	Respondents	59	60	57	55	55	59	59	57	60	64
	Knee	0.118644	0.0833333	0.0526316	0.0363636	0.0909091	0.0847458	0.0677966	0.0877193	0.0833333	0.078125
	Respondents with substantial overuse	7	5	3	2	5	5	4	5	5	5
	Respondents	59	60	57	55	55	59	59	57	60	64
	Lower back	0.118644	0.0333333	0.0175439	0.0181818	0.0363636	0.0508475	0.0338983	0.0526316	0.0333333	0.0625
	Respondents with substantial overuse	7	2	1	1	2	3	2	3	2	4
	Respondents	59	60	57	55	55	59	59	57	60	64
	Shoulder	0.101695	0.0666667	0.0350877	0.0545455	0.0727273	0.0677966	0.0338983	0.0877193	0.0166667	0.0625
	Respondents with substantial overuse	6	4	2	3	4	4	2	5	1	4
	Respondents	59	60	57	55	55	59	59	57	60	64
Severity score	All	64.3	53.3333	41.7647	38.8333	51.8571	51.7826	59.3333	73.1176	62.1875	62.4286
	Knee	43.0714	59	55	39.8571	50.875	56.7778	57.1667	63.4286	53.75	42
	Lower back	43.6875	26.8571	24	18.5714	31.3	35.2727	39.375	40	39.1111	44.8
	Shoulder	39.1875	30.6875	32.8	48.3333	36.9	29.2	33.1429	39.9	30.4286	39.625

## Sheet: Dichotomous question
Participant ID	Question1	Question2	Question3	Question4
1101	Yes	No	No	Yes
1102	Yes	No	No	Yes
1103	Yes	No	No	Yes
1104	Yes	No	No	Yes
1106	Yes	No	No	Yes
1107	Yes	No	No	Yes
2101
2102	Yes	No	No	Yes
2103	Yes	No	No	Yes
2104	Yes	No	No	Yes
2105	Yes	No	No	Yes
2106	Yes	No	No	Yes
2107	Yes	No	No	Yes
2108	Yes	No	No	Yes
2109	Yes	No	No	Yes
2110	Yes	No	No	Yes
2111	No	No	No	Yes
2112	Yes	No	No	Yes
2113	Yes	No	No	Yes
2114	Yes	No	No	Yes
2115	Yes	Yes	No	Yes
3101	Yes	No	No	Yes
3102
3103
3104
3105	Yes	No	No	Yes
3106
3107	Yes	No	Yes	Yes
3108	Yes	No	No	Yes
3109
3110
4101
4102
4103	Yes	No	No	Yes
4104	Yes	Yes	No	Yes
4105	Yes	No	No	No
4106
4107
4108
4109	Yes	No	No	Yes
4110	Yes	No	No	Yes
5101	No	No	No	Yes
5102	Yes	No	No	No
5103	Yes	No	No	No
5104	Yes	Yes	No	No
5105	Yes	No	Yes	Yes
5106	Yes	No	No	Yes
5107	Yes	No	Yes	Yes
5108	Yes	No	No	Yes
5109	Yes	No	No	Yes
5110	Yes	No	No	Yes
5111	Yes	No	No	Yes
6101	Yes	No	No	Yes
6102
6103	Yes	No	No	Yes
6104	Yes	No	No	Yes
6105	Yes	No	No	Yes
7101	Yes	No	Yes	Yes
7102	Yes	No	No	Yes
7103	Yes	No	No	Yes
7104	Yes	No	No	Yes
7105	Yes	No	No	Yes
7106	Yes	No	No	Yes
7107	Yes	No	No	Yes
7108	No	Yes	No	Yes
7109	No	No	No	Yes
7110	Yes	No	No	Yes
7111	Yes	No	No	Yes
7112	Yes	No	No	Yes
7113	Yes	No	No	Yes
7114	Yes	No	No	Yes
7115	Yes	No	No	No

## Sheet: Test-retest
Participant ID	All(1)	All(2)	Knee(1)	Knee(2)	Lower back(1)	Lower back(2)	Shoulder(1)	Shoulder(2)
1101	0	0	0	0	0	0	0	0
1102	22	22	22	22	0	0	0	0
1103	0	0	0	0	0	0	0	0
1104	0	0	0	0	0	0	0	0
1106	25	41	0	0	25	16	0	25
1107	0	0	0	0	0	0	0	0
2102	0	0	0	0	0	0	0	0
2109	0	0	0	0	0	0	0	0
2115	31	22	0	0	0	0	31	22
3105	0	0	0	0	0	0	0	0
3107	0	0	0	0	0	0	0	0
4103	0	0	0	0	0	0	0	0
4104	0	0	0	0	0	0	0	0
4105	63	63	63	63	0	0	0	0
4109	8	22	8	22	0	0	0	0
5101	0	0	0	0	0	0	0	0
5103	50	58	0	0	0	0	50	58
5105	32	16	16	0	16	16	0	0
5106	28	28	28	28	0	0	0	0
5107	28	35	0	0	0	0	28	35
5108	83	114	22	53	8	8	53	53
5110	79	91	20	30	0	0	59	61
5111	0	0	0	0	0	0	0	0
6104	0	0	0	0	0	0	0	0
6105	0	0	0	0	0	0	0	0
7106	0	0	0	0	0	0	0	0
7109	0	0	0	0	0	0	0	0
7110	0	0	0	0	0	0	0	0
7113	31	22	0	0	31	22	0	0
7114	0	0	0	0	0	0	0	0

## Sheet: Internal consistency(knee)
Participant ID	Week1(Q1)	Week1(Q2)	Week1(Q3)	Week1(Q4)	Week2(Q1)	Week2(Q2)	Week2(Q3)	Week2(Q4)	Week3(Q1)	Week3(Q2)	Week3(Q3)	Week3(Q4)	Week4(Q1)	Week4(Q2)	Week4(Q3)	Week4(Q4)	Week5(Q1)	Week5(Q2)	Week5(Q3)	Week5(Q4)	Week6(Q1)	Week6(Q2)	Week6(Q3)	Week6(Q4)	Week7(Q1)	Week7(Q2)	Week7(Q3)	Week7(Q4)	Week8(Q1)	Week8(Q2)	Week8(Q3)	Week8(Q4)	Week9(Q1)	Week9(Q2)	Week9(Q3)	Week9(Q4)	Week10(Q1)	Week10(Q2)	Week10(Q3)	Week10(Q4)
1101	0	0	0	8	0	0	0	0	0	0	0	0	0	0	0	0	0	0	0	0	8	0	6	17	0	0	0	0	0	0	0	0	17	6	13	8	0	0	0	0
1102	0	0	0	0	0	0	0	0	0	0	0	0	0	0	0	0	0	0	0	0	0	0	0	0	0	0	0	0	0	0	0	0	0	0	0	0	8	0	6	8
1103	0	0	0	0					0	0	0	0	0	0	0	0	0	0	0	0	0	0	0	0	0	0	0	0	0	0	0	0	0	0	0	0	0	0	0	0
1104	0	0	0	0	0	0	0	0	0	0	0	0	0	0	0	0	0	0	0	0	0	0	0	0	0	0	0	0	0	0	0	0	0	0	0	0	0	0	0	0
1106	0	0	0	0	0	0	0	0	0	0	0	0	0	0	0	0	0	0	0	0	0	0	0	0	0	0	0	0	0	0	0	0	0	0	0	0	0	0	0	0
1107					0	0	0	0	0	0	0	0	0	0	0	0	0	0	0	0	0	0	0	0	0	0	0	0	0	0	0	0	0	0	0	0	0	0	0	0
2101	25	25	25	17	25	25	25	25	25	25	25	25	25	25	25	25	25	25	25	25	25	25	25	25	25	25	25	25	25	25	25	17	25	25	25	25
2102	17	6	6	8																					0	0	0	0	0	0	0	0	0	0	0	0	0	0	0	0
2103	0	0	0	0	0	0	0	0	0	0	0	0	0	0	0	0	0	0	0	0	0	0	0	0	0	0	0	0					0	0	0	0	0	0	0	0
2104	8	0	6	8	8	0	6	8	8	0	6	17	8	0	6	25	8	0	13	17	8	0	6	17	8	0	6	25	8	0	6	17	8	0	13	25	8	0	13	17
2105	25	19	19	17	17	13	13	8									17	13	13	8													17	6	6	8	17	6	6	8
2106	0	0	0	0	0	0	0	0	0	0	0	0	0	0	0	0	0	0	0	0	0	0	0	0									0	0	0	0	0	0	0	0
2107	8	0	6	8	8	0	0	8	0	0	0	0	0	0	0	0	0	0	0	0	0	0	0	0	0	0	0	0					0	0	0	0	0	0	0	0
2108	0	0	0	0	0	0	0	0					0	0	0	0	0	0	0	0	0	0	0	0	0	0	0	0	0	0	0	0	0	0	0	0	0	0	0	0
2109	0	0	0	0	0	0	0	0	0	0	0	0	0	0	0	0																	0	0	0	0	0	0	0	0
2110	8	25	13	25	17	19	19	25	17	25	19	25					25	25	19	25	25	25	19	25	25	25	25	25	25	25	25	8	25	25	25	25	25	25	25	25
2111	17	13	19	17	17	19	19	17																					17	19	19	17					17	13	6	17
2112	0	0	0	0	0	0	0	0	0	0	0	0	0	0	0	0	0	0	0	0	0	0	0	0	0	0	0	0	0	0	0	0	0	0	0	0	25	19	19	17
2113	0	0	0	0	0	0	0	0	0	0	0	0	0	0	0	0	0	0	0	0	0	0	0	0	0	0	0	0	0	0	0	0	0	0	0	0	0	0	0	0
2114	0	0	0	0	0	0	0	0	0	0	0	0	8	0	6	8	8	0	6	8	8	0	6	8					8	0	13	17					25	25	25	25
2115	0	0	0	0	0	0	0	0																					0	0	0	0					0	0	0	0
3101	0	0	0	0	0	0	0	0	0	0	0	0	0	0	0	0	0	0	0	0	0	0	0	0	0	0	0	0	0	0	0	0	0	0	0	0	0	0	0	0
3102	0	0	0	0	0	0	0	0	0	0	0	0	0	0	0	0					0	0	0	0	0	0	0	0	0	0	0	0
3103	0	0	0	0	0	0	0	0	0	0	0	0	0	0	0	0	0	0	0	0	0	0	0	0	0	0	0	0	0	0	0	0	0	0	0	0	0	0	0	0
3104	8	0	6	8	0	0	0	0	0	0	0	0	0	0	0	0	0	0	0	0	0	0	0	0	0	0	0	0	0	0	0	0	0	0	0	0	0	0	0	0
3105	0	0	0	0	0	0	0	0	0	0	0	0	0	0	0	0	0	0	0	0	0	0	0	0	0	0	0	0	0	0	0	0	0	0	0	0	0	0	0	0
3106	0	0	0	0	0	0	0	0	0	0	0	0	0	0	0	0									0	0	0	0	0	0	0	0	0	0	0	0
3107	0	0	0	0	0	0	0	0	8	0	0	8	8	0	0	8	8	0	0	0	0	0	0	0	0	0	0	0	0	0	0	0	0	0	0	0	0	0	0	0
3108	0	0	0	0	0	0	0	0	0	0	0	0					0	0	0	0	0	0	0	0	0	0	0	0	0	0	0	0	0	0	0	0	0	0	0	0
3109	8	0	0	8					0	0	0	0	8	0	0	8					0	0	0	0	0	0	0	0	0	0	0	0	0	0	0	0
3110	0	0	0	0					0	0	0	0													0	0	0	0					0	0	0	0
4101
4102
4103	0	0	0	0	0	0	0	0	0	0	0	0	0	0	0	0	0	0	0	0	0	0	0	0	0	0	0	0	0	0	0	0	0	0	0	0	0	0	0	0
4104	0	0	0	0	0	0	0	0	0	0	0	0	0	0	0	0	0	0	0	0	0	0	0	0	0	0	0	0	0	0	0	0	0	0	0	0	0	0	0	0
4105	25	25	25	25	25	25	25	25	25	25	25	17	25	25	25	25	25	25	25	17	25	25	25	8	25	25	25	8	25	25	25	8	25	19	19	8	17	19	19	8
4106	0	0	0	0	0	0	0	0	0	0	0	0	0	0	0	0	0	0	0	0	0	0	0	0	0	0	0	0	0	0	0	0	0	0	0	0	0	0	0	0
4107
4108					0	0	0	0	0	0	0	0	0	0	0	0									0	0	0	0	25	25	25	25	0	0	0	0	0	0	0	0
4109	0	0	0	0	0	0	0	0	0	0	0	0	0	0	0	0	0	0	0	0	0	0	0	0	0	0	0	0	0	0	0	0	8	0	13	17	8	0	0	0
4110	0	0	0	0	0	0	0	0	0	0	0	0	0	0	0	0	0	0	0	0	0	0	0	0	0	0	0	0	0	0	0	0	0	0	0	0	0	0	0	0
5101	0	0	0	0	0	0	0	0	0	0	0	0	0	0	0	0	0	0	0	0	0	0	0	0	0	0	0	0	0	0	0	0	0	0	0	0	0	0	0	0
5102																																					0	0	0	0
5103					0	0	0	0	0	0	0	0	0	0	0	0	0	0	0	0	0	0	0	0	0	0	0	0	0	0	0	0	0	0	0	0	0	0	0	0
5104																					17	6	6	8	8	6	6	17					8	6	6	8	8	0	6	8
5105	8	0	0	8	0	0	0	0	0	0	0	0	0	0	0	0	0	0	0	0	0	0	0	0	0	0	0	0	0	0	0	0	0	0	0	0	8	0	0	8
5106	17	19	19	17	17	19	19	17	17	19	19	17	17	19	19	17	17	19	19	17	17	19	19	17	8	13	13	8	8	6	6	8	17	6	6	8	8	6	6	8
5107	0	0	0	0	0	0	0	0	0	0	0	0	0	0	0	0	8	0	6	8	0	0	0	0	0	0	0	0	0	0	0	0	0	0	0	0	0	0	0	0
5108	8	6	13	8																	8	6	13	25													8	0	6	8
5109	0	0	0	0	0	0	0	0	0	0	0	0	8	0	6	0	0	0	0	0	0	0	0	0	0	0	0	0	0	0	0	0	0	0	0	0	0	0	0	0
5110	0	0	0	0	0	0	0	0									0	0	0	0	0	0	0	0	0	0	0	0	0	0	0	0	0	0	0	0	8	6	6	0
5111					0	0	0	0	0	0	0	0									17	19	19	17					0	0	0	0	0	0	0	0	0	0	0	0
6101	0	0	0	0	0	0	0	0	0	0	0	0	0	0	0	0	0	0	0	0	0	0	0	0	0	0	0	0	0	0	0	0	0	0	0	0	0	0	0	0
6102	0	0	0	0	0	0	0	0	0	0	0	0	0	0	0	0	0	0	0	0	0	0	0	0	0	0	0	0	0	0	0	0					0	0	0	0
6103	0	0	0	0									0	0	0	0	0	0	0	0	0	0	0	0	0	0	0	0	0	0	0	0					0	0	0	0
6104					0	0	0	0	0	0	0	0	0	0	0	0	0	0	0	0	0	0	0	0	0	0	0	0	0	0	0	0	0	0	0	0	0	0	0	0
6105	0	0	0	0	0	0	0	0	0	0	0	0	0	0	0	0	0	0	0	0	0	0	0	0	0	0	0	0	0	0	0	0	0	0	0	0	0	0	0	0
7101					0	0	0	0	0	0	0	0	0	0	0	0	0	0	0	0	0	0	0	0	0	0	0	0	0	0	0	0	0	0	0	0	0	0	0	0
7102	0	0	0	0	0	0	0	0	0	0	0	0	0	0	0	0	0	0	0	0					0	0	0	0	0	0	0	0	0	0	0	0	0	0	0	0
7103	0	0	0	0	0	0	0	0	0	0	0	0	0	0	0	0	0	0	0	0	0	0	0	0													0	0	0	0
7104	0	0	0	0													0	0	0	0	0	0	0	0	0	25	0	0					0	0	0	0	0	0	0	0
7105	0	0	0	0	0	0	0	0	0	0	0	0	0	0	0	0	0	0	0	0	0	0	0	0	0	0	0	0					0	0	0	0	0	0	0	0
7106	0	0	0	0	0	0	0	0	0	0	0	0	0	0	0	0	0	0	0	0	0	0	0	0	0	0	0	0	0	0	0	0	0	0	0	0	0	0	0	0
7107	17	6	13	8	0	0	0	0	0	0	0	0	0	0	0	0	0	0	0	0	0	0	0	0	0	0	0	0	0	0	0	0	0	0	0	0	0	0	0	0
7108					0	0	0	0	0	0	0	0	0	0	0	0	0	0	0	0	0	0	0	0	0	0	0	0	0	0	0	0	0	0	0	0	0	0	0	0
7109					0	0	0	0	0	0	0	0	0	0	0	0	0	0	0	0	0	0	0	0	0	0	0	0	0	0	0	0	0	0	0	0	0	0	0	0
7110	0	0	0	0	0	0	0	0	0	0	0	0	0	0	0	0	0	0	0	0	0	0	0	0	0	0	0	0	0	0	0	0	0	0	0	0	0	0	0	0
7111	0	0	0	0	0	0	0	0					0	0	0	0					0	0	0	0	0	0	0	0	0	0	0	0	0	0	0	0	0	0	0	0
7112	0	0	0	0	0	0	0	0	0	0	0	0					0	0	0	0	0	0	0	0	0	0	0	0	0	0	0	0	0	0	0	0	0	0	0	0
7113	0	0	0	0	0	0	0	0	0	0	0	0	0	0	0	0	0	0	0	0	0	0	0	0	0	0	0	0	0	0	0	0	0	0	0	0	0	0	0	0
7114	0	0	0	0	0	0	0	0	0	0	0	0	0	0	0	0	0	0	0	0	0	0	0	0	0	0	0	0	0	0	0	0	0	0	0	0	0	0	0	0
7115	0	0	0	0	0	0	0	0	25	0	0	0	0	0	0	0	0	0	0	0	0	0	0	0	0	0	0	0	0	0	0	0	0	0	0	0	0	0	0	0

## Sheet: Internal consistency(Lower bac)
Participant ID	Week1(Q1)	Week1(Q2)	Week1(Q3)	Week1(Q4)	Week2(Q1)	Week2(Q2)	Week2(Q3)	Week2(Q4)	Week3(Q1)	Week3(Q2)	Week3(Q3)	Week3(Q4)	Week4(Q1)	Week4(Q2)	Week4(Q3)	Week4(Q4)	Week5(Q1)	Week5(Q2)	Week5(Q3)	Week5(Q4)	Week6(Q1)	Week6(Q2)	Week6(Q3)	Week6(Q4)	Week7(Q1)	Week7(Q2)	Week7(Q3)	Week7(Q4)	Week8(Q1)	Week8(Q2)	Week8(Q3)	Week8(Q4)	Week9(Q1)	Week9(Q2)	Week9(Q3)	Week9(Q4)	Week10(Q1)	Week10(Q2)	Week10(Q3)	Week10(Q4)
1101	0	0	0	0	0	0	0	0	0	0	0	0	0	0	0	0	0	0	0	0	0	0	0	0	0	0	0	0	0	0	0	0	0	0	0	0	0	0	0	0
1102	8	0	0	8	0	0	0	0	0	0	0	0	0	0	0	0	0	0	0	0	0	0	0	0	0	0	0	0	0	0	0	0	0	0	0	0	0	0	0	0
1103	0	0	0	0					0	0	0	0	0	0	0	0	0	0	0	0	0	0	0	0	0	0	0	0	0	0	0	0	0	0	0	0	0	0	0	0
1104	0	0	0	0	0	0	0	0	0	0	0	0	0	0	0	0	0	0	0	0	0	0	0	0	0	0	0	0	0	0	0	0	0	0	0	0	0	0	0	0
1106	8	0	6	17	0	0	0	17	8	0	0	8	8	0	0	8	8	0	0	8	8	0	0	17	8	0	0	25	8	0	6	25	8	0	6	25	8	0	0	17
1107					0	0	0	0	0	0	0	0	0	0	0	0	0	0	0	0	0	0	0	0	0	0	0	0	0	0	0	0	0	0	0	0	0	0	0	0
2101	0	0	0	0	0	0	0	0	0	0	0	8	0	0	0	0	0	0	0	0	0	0	0	0	0	0	0	0	0	0	0	0	0	0	0	0
2102	0	0	0	0																					0	0	0	0	0	0	0	0	0	0	0	0	0	0	0	0
2103	0	0	0	0	0	0	0	0	0	0	0	0	0	0	0	0	0	0	0	0	0	0	0	0	0	0	0	0					0	0	0	0	0	0	0	0
2104	0	0	0	0	0	0	0	0	0	0	0	0	0	0	0	0	0	0	0	0	0	0	0	0	0	0	0	0	0	0	0	0	0	0	0	0	0	0	0	0
2105	0	0	0	8	8	6	6	8									8	0	6	8													0	0	0	8	0	0	0	0
2106	0	0	0	0	0	0	0	0	0	0	0	0	0	0	0	0	0	0	0	0	0	0	0	0									0	0	0	0	0	0	0	0
2107	8	0	6	8	8	0	6	8	0	0	0	0	0	0	0	0	0	0	0	0	0	0	0	0	0	0	0	0					0	0	0	0	0	0	0	0
2108	0	0	0	0	0	0	0	0					0	0	0	0	0	0	0	0	0	0	0	0	0	0	0	0	0	0	0	0	0	0	0	0	0	0	0	0
2109	0	0	0	0	0	0	0	0	0	0	0	0	0	0	0	0																	0	0	0	0	0	0	0	0
2110	25	25	13	25	25	25	19	17	25	25	19	17					25	25	25	25	25	25	19	25	25	25	25	25	25	25	25	25	25	25	25	17	25	25	25	17
2111	25	25	25	25	17	13	6	8																					8	6	13	8					17	19	19	25
2112	0	0	0	0	0	0	0	0	0	0	0	0	0	0	0	0	0	0	0	0	25	0	0	0	0	0	0	0	0	0	0	0	0	0	0	0	0	0	0	0
2113	0	0	0	0	0	0	0	0	0	0	0	0	0	0	0	0	0	0	0	0	0	0	0	0	0	0	0	0	0	0	0	0	0	0	0	0	0	0	0	0
2114	8	0	6	17	0	0	0	0	0	0	0	0	8	0	13	17	8	0	6	17	8	0	6	8					8	0	6	8					8	0	6	8
2115	8	0	6	8	8	0	6	8																					0	0	0	0					0	0	0	0
3101	0	0	0	0	8	0	6	17	0	0	0	0	0	0	0	0	0	0	0	0	0	0	0	0	0	0	0	0	0	0	0	0	0	0	0	0	0	0	0	0
3102	0	0	0	0	0	0	0	0	0	0	0	0	0	0	0	0					0	0	0	0	0	0	0	0	0	0	0	0
3103	0	0	0	0	0	0	0	0	0	0	0	0	0	0	0	0	0	0	0	0	0	0	0	0	0	0	0	0	0	0	0	0	0	0	0	0	0	0	0	0
3104	0	0	0	0	0	0	0	0	0	0	0	0	0	0	0	0	0	0	0	0	0	0	0	0	0	0	0	0	0	0	0	0	0	0	0	0	0	0	0	0
3105	8	6	6	17	0	0	0	0	0	0	0	0	0	0	0	0	0	0	0	0	0	0	0	0	0	0	0	0	0	0	0	0	0	0	0	0	0	0	0	0
3106	25	25	25	25	0	0	0	0	0	0	0	0	0	0	0	0									0	0	0	0	0	0	0	0	0	0	0	0
3107	0	0	0	0	8	6	6	8	0	0	0	0	0	0	0	0	0	0	0	0	0	0	0	0	0	0	0	0	0	0	0	0	0	0	0	0	0	0	0	0
3108	0	0	0	0	0	0	0	0	0	0	0	0					0	0	0	0	0	0	0	0	0	0	0	0	0	0	0	0	0	0	0	0	0	0	0	0
3109	8	0	6	17					0	0	0	0	0	0	0	0					0	0	0	0	0	0	0	0	0	0	0	0	0	0	0	0
3110	0	0	0	0					0	0	0	0													0	0	0	0					0	0	0	0
4101
4102
4103	0	0	0	0	0	0	0	0	0	0	0	0	0	0	0	0	0	0	0	0	0	0	0	0	0	0	0	0	0	0	0	0	0	0	0	0	0	0	0	0
4104	0	0	0	0	0	0	0	0	0	0	0	0	0	0	0	0	0	0	0	0	0	0	0	0	0	0	0	0	0	0	0	0	0	0	0	0	0	0	0	0
4105	0	0	0	0	0	0	0	0	0	0	0	0	0	0	0	0	0	0	0	0	17	13	13	8	8	6	6	8	0	0	0	0	0	0	0	0	0	0	0	0
4106	0	0	0	0	0	0	0	0	0	0	0	0	0	0	0	0	0	0	0	0	0	0	0	0	0	0	0	0	0	0	0	0	0	0	0	0	0	0	0	0
4107
4108					0	0	0	0	0	0	0	0	0	0	0	0									0	0	0	0	25	25	25	25	0	0	0	0	0	0	0	0
4109	0	0	0	0	0	0	0	0	0	0	0	0	8	0	0	0	0	0	0	0	0	0	0	0	0	0	0	0	0	0	0	0	0	0	0	0	0	0	0	0
4110	0	0	0	0	0	0	0	0	0	0	0	0	0	0	0	0	0	0	0	0	0	0	0	0	0	0	0	0	0	0	0	0	0	0	0	0	0	0	0	0
5101	0	0	0	0	0	0	0	0	0	0	0	0	0	0	0	0	0	0	0	0	0	0	0	0	0	0	0	0	0	0	0	0	0	0	0	0	0	0	0	0
5102																																					0	0	0	0
5103					0	0	0	8	0	0	0	0	0	0	0	0	0	0	0	0	0	0	0	0	0	0	0	0	0	0	0	0	0	0	0	0	0	0	0	0
5104																					17	6	0	8	8	6	6	8					8	6	6	8	0	0	0	0
5105	17	13	19	25	8	0	0	8	8	0	0	8	0	0	0	0	8	0	0	8	0	0	0	0	8	0	0	8	8	0	0	8	8	0	0	8	8	0	0	8
5106	0	0	0	0	0	0	0	0	0	0	0	0	0	0	0	0	0	0	0	0	0	0	0	0	0	0	0	0	0	0	0	0	0	0	0	0	0	0	0	0
5107	8	0	6	8	8	0	6	8	0	0	0	0	0	0	0	0	0	0	0	0	0	0	0	0	0	0	0	0	8	6	6	8	8	0	0	8	0	0	0	0
5108	0	0	0	0																	0	0	0	0													0	0	0	8
5109	0	0	0	0	0	0	0	0	0	0	0	0	0	0	0	0	0	0	0	0	0	0	0	0	0	0	0	0	0	0	0	0	0	0	0	0	0	0	0	0
5110	0	0	0	0	0	0	0	0									0	0	0	0	0	0	0	0	0	0	0	0	0	0	0	0	0	0	0	0	0	0	0	0
5111					0	0	0	0	8	0	6	8									0	0	0	0					0	0	0	0	0	0	0	0	0	0	0	0
6101	0	0	0	0	0	0	0	0	0	0	0	0	0	0	0	0	0	0	0	0	0	0	0	0	0	0	0	0	0	0	0	0	0	0	0	0	0	0	0	0
6102	0	0	0	0	0	0	0	0	0	0	0	0	8	0	6	8	8	0	0	8	8	0	0	8	0	0	0	0	8	0	0	8					0	0	0	0
6103	0	0	0	0									0	0	0	0	0	0	0	0	0	0	0	0	0	0	0	0	0	0	0	0					17	13	13	17
6104					0	0	0	0	0	0	0	0	0	0	0	0	0	0	0	0	0	0	0	0	0	0	0	0	0	0	0	0	0	0	0	0	0	0	0	0
6105	0	0	0	0	0	0	0	0	0	0	0	0	0	0	0	0	0	0	0	0	0	0	0	0	0	0	0	0	0	0	0	0	0	0	0	0	0	0	0	0
7101					0	0	0	0	0	0	0	0	0	0	0	0	0	0	0	0	0	0	0	0	0	0	0	0	0	0	0	0	0	0	0	0	0	0	0	0
7102	0	0	0	0	0	0	0	0	0	0	0	0	0	0	0	0	0	0	0	0					0	0	0	0	0	0	0	0	0	0	0	0	0	0	0	0
7103	0	0	0	0	0	0	0	0	0	0	0	0	0	0	0	0	0	0	0	0	8	0	0	0													0	0	0	0
7104	8	6	13	17													17	19	13	25	17	19	13	17	17	19	13	17					25	25	25	25	25	25	25	17
7105	0	0	0	0	0	0	0	0	8	0	0	8	8	0	0	8	0	0	0	0	0	0	0	0	0	0	0	0					0	0	0	0	0	0	0	0
7106	0	0	0	0	0	0	0	0	0	0	0	0	0	0	0	0	0	0	0	0	0	0	0	0	0	0	0	0	0	0	0	0	0	0	0	0	0	0	0	0
7107	0	0	0	0	0	0	0	0	0	0	0	0	0	0	0	0	0	0	0	0	0	0	0	0	0	0	0	0	0	0	0	0	0	0	0	0	0	0	0	0
7108					8	0	6	8	8	0	6	8	8	0	0	8	8	0	0	0	8	0	6	8	8	0	6	8	8	0	6	8	8	0	6	8	8	0	6	8
7109					0	0	0	0	0	0	0	0	0	0	0	0	0	0	0	0	0	0	0	0	0	0	0	0	0	0	0	0	0	0	0	0	0	0	0	0
7110	0	0	0	0	0	0	0	0	0	0	0	0	0	0	0	0	0	0	0	0	0	0	0	0	0	0	0	0	0	0	0	0	0	0	0	0	0	0	0	0
7111	0	0	0	0	0	0	0	0					0	0	0	0					0	0	0	0	0	0	0	0	0	0	0	0	0	0	0	0	0	0	0	0
7112	8	0	19	17	0	0	0	8	0	0	0	8					0	0	0	8	0	0	0	0	0	0	0	0	0	0	0	0	0	0	0	0	0	0	0	0
7113	8	0	13	8	8	0	6	8	8	0	6	8	0	0	6	8	8	0	6	8	8	6	6	8	8	0	6	8	8	0	6	8	8	0	6	17	8	0	6	17
7114	0	0	0	0	0	0	0	0	0	0	0	0	0	0	0	0	0	0	0	0	0	0	0	0	0	0	0	0	0	0	0	0	0	0	0	0	0	0	0	0
7115	0	0	0	0	0	0	0	0	0	0	0	0	0	0	0	0	0	0	0	0	0	0	0	0	0	0	0	0	0	0	0	0	0	0	0	0	0	0	0	0

## Sheet: Internal consistency(shoulder)
Participant ID	Week1(Q1)	Week1(Q2)	Week1(Q3)	Week1(Q4)	Week2(Q1)	Week2(Q2)	Week2(Q3)	Week2(Q4)	Week3(Q1)	Week3(Q2)	Week3(Q3)	Week3(Q4)	Week4(Q1)	Week4(Q2)	Week4(Q3)	Week4(Q4)	Week5(Q1)	Week5(Q2)	Week5(Q3)	Week5(Q4)	Week6(Q1)	Week6(Q2)	Week6(Q3)	Week6(Q4)	Week7(Q1)	Week7(Q2)	Week7(Q3)	Week7(Q4)	Week8(Q1)	Week8(Q2)	Week8(Q3)	Week8(Q4)	Week9(Q1)	Week9(Q2)	Week9(Q3)	Week9(Q4)	Week10(Q1)	Week10(Q2)	Week10(Q3)	Week10(Q4)
1101	0	0	0	0	0	0	0	0	0	0	0	0	0	0	0	0	0	0	0	0	0	0	0	0	0	0	0	0	0	0	0	0	0	0	0	0	0	0	0	0
1102	0	0	0	0	0	0	0	0	0	0	0	0	0	0	0	0	0	0	0	0	0	0	0	0	0	0	0	0	0	0	0	0	0	0	0	0	0	0	0	0
1103	0	0	0	0					0	0	0	0	0	0	0	0	0	0	0	0	0	0	0	0	0	0	0	0	0	0	0	0	0	0	0	0	0	0	0	0
1104	0	0	0	0	0	0	0	0	0	0	0	0	0	0	0	0	0	0	0	0	0	0	0	0	0	0	0	0	0	0	0	0	0	0	0	0	0	0	0	0
1106	0	0	0	8	0	0	0	8	0	0	0	0	0	0	0	0	0	0	0	0	0	0	0	0	0	0	0	0	0	0	0	0	0	0	0	0	0	0	0	0
1107					0	0	0	0	0	0	0	0	0	0	0	0	0	0	0	0	0	0	0	0	0	0	0	0	0	0	0	0	0	0	0	0	0	0	0	0
2101	0	0	0	0	0	0	0	0	0	0	0	0	0	0	0	0	0	0	0	0	0	0	0	0	0	0	0	0	0	0	0	0	0	0	0	0
2102	17	6	6	8																					0	0	0	0	0	0	0	0	0	0	0	0	0	0	0	0
2103	0	0	0	0	0	0	0	0	0	0	0	0	0	0	0	0	0	0	0	0	0	0	0	0	0	0	0	0					0	0	0	0	0	0	0	0
2104	0	0	0	0	0	0	0	0	0	0	0	0	0	0	0	0	0	0	0	0	0	0	0	0	0	0	0	0	0	0	0	0	0	0	0	0	0	0	0	0
2105	8	0	6	8	8	6	6	8									8	0	6	8													8	0	6	8	0	0	0	8
2106	0	0	0	0	0	0	0	0	0	0	0	0	0	0	0	0	0	0	0	0	0	0	0	0									0	0	0	0	0	0	0	0
2107	8	0	13	17	8	0	6	8	0	0	0	0	0	0	0	0	0	0	0	0	0	0	0	0	0	0	0	0					0	0	0	0	0	0	0	0
2108	8	0	0	8	8	0	0	8					0	0	0	0	0	0	0	0	0	0	0	0	0	0	0	0	0	0	0	0	0	0	0	0	0	0	0	0
2109	0	0	0	0	0	0	0	0	0	0	0	0	0	0	0	0																	0	0	0	0	0	0	0	0
2110	8	0	6	8	8	0	6	8	8	0	0	8					8	0	6	8	8	0	6	8	8	0	6	8	8	0	6	8	8	0	6	8	0	0	0	0
2111	25	25	25	25	8	6	6	8																					8	13	6	0					8	6	6	8
2112	0	0	0	0	0	0	0	0	0	0	0	0	0	0	0	0	0	0	0	0	0	0	0	0	0	0	0	0	0	0	0	0	0	0	0	0	0	0	0	0
2113	17	19	13	25	17	19	19	17	8	0	6	17	25	25	25	25	17	19	19	17	8	0	0	0	0	0	0	0	0	0	0	0	0	0	0	0	0	0	0	0
2114	0	0	0	0	0	0	0	0	0	0	0	0	0	0	0	0	0	0	0	0	0	0	0	0					0	0	0	0					0	0	0	0
2115	8	0	6	17	8	0	6	17																					8	0	13	17					8	0	6	17
3101	0	0	0	0	0	0	0	0	0	0	0	0	0	0	0	0	0	0	0	0	0	0	0	0	0	0	0	0	0	0	0	0	0	0	0	0	0	0	0	0
3102	8	0	0	8	0	0	0	0	0	0	0	0	0	0	0	0					0	0	0	0	0	0	0	0	0	0	0	0
3103	0	0	0	0	0	0	0	0	0	0	0	0	0	0	0	0	0	0	0	0	0	0	0	0	0	0	0	0	0	0	0	0	0	0	0	0	0	0	0	0
3104	0	0	0	0	0	0	0	8	0	0	0	0	0	0	0	0	0	0	0	0	0	0	0	0	0	0	0	0	0	0	0	0	0	0	0	0	0	0	0	0
3105	0	0	0	0	0	0	0	0	0	0	0	0	0	0	0	0	0	0	0	0	0	0	0	0	0	0	0	0	0	0	0	0	0	0	0	0	0	0	0	0
3106	0	0	0	0	0	0	0	0	0	0	0	0	0	0	0	0									0	0	0	0	0	0	0	0	0	0	0	0
3107	0	0	0	0	8	6	6	8	0	0	0	0	0	0	0	0	0	0	0	0	0	0	0	0	0	0	0	0	8	0	0	8	0	0	0	0	0	0	0	0
3108	0	0	0	0	0	0	0	0	0	0	0	0					0	0	0	0	0	0	0	0	0	0	0	0	0	0	0	0	0	0	0	0	0	0	0	0
3109	0	0	0	0					0	0	0	0	0	0	0	0					0	0	0	0	0	0	0	0	0	0	0	0	0	0	0	0
3110	0	0	0	0					0	0	0	0													0	0	0	0					0	0	0	0
4101
4102
4103	0	0	0	0	0	0	0	0	0	0	0	0	0	0	0	0	0	0	0	0	0	0	0	0	0	0	0	0	0	0	0	0	0	0	0	0	0	0	0	0
4104	0	0	0	0	0	0	0	0	0	0	0	0	0	0	0	0	0	0	0	0	0	0	0	0	0	0	0	0	0	0	0	0	0	0	0	0	0	0	0	0
4105	0	0	0	0	0	0	0	0	0	0	0	0	0	0	0	0	0	0	0	0	0	0	0	0	0	0	0	0	0	0	0	0	0	0	0	0	0	0	0	0
4106	0	0	0	0	0	0	0	0	0	0	0	0	0	0	0	0	0	0	0	0	0	0	0	0	0	0	0	0	0	0	0	0	0	0	0	0	0	0	0	0
4107
4108					0	0	0	0	0	0	0	0	0	0	0	0									0	0	0	0	25	25	25	25	0	0	0	0	0	0	0	0
4109	0	0	0	0	0	0	0	0	0	0	0	0	0	0	0	0	0	0	0	0	0	0	0	0	0	0	0	0	0	0	0	0	0	0	0	0	0	0	0	0
4110	0	0	0	0	0	0	0	0	0	0	0	0	0	0	0	0	0	0	0	0	0	0	0	0	0	0	0	0	0	0	0	0	0	0	0	0	0	0	0	0
5101	0	0	0	0	0	0	0	0	0	0	0	0	0	0	0	0	0	0	0	0	0	0	0	0	0	0	0	0	0	0	0	0	0	0	0	0	0	0	0	0
5102																																					0	0	0	0
5103					8	6	19	17	8	6	19	17	8	19	19	25	8	13	19	25	8	6	19	25	8	6	13	8	8	6	13	17	8	6	6	17	8	6	19	17
5104																					0	0	0	8	8	6	6	8					8	6	6	8	17	13	13	17
5105	8	0	0	8	0	0	0	0	0	0	0	0	8	0	6	17	8	0	0	8	8	0	6	8	8	0	0	8	0	0	0	0	8	0	0	8	0	0	0	0
5106	0	0	0	0	0	0	0	0	0	0	0	0	0	0	0	0	0	0	0	0	0	0	0	0	0	0	0	0	0	0	0	0	0	0	0	0	0	0	0	0
5107	17	19	19	8	17	13	19	8	17	13	13	8	17	6	13	8	17	13	13	8	8	6	13	8	17	6	6	8	8	6	6	8	8	6	6	8	8	6	6	8
5108	17	13	19	17																	17	13	19	17													17	6	13	17
5109	8	0	6	8	8	0	6	8	0	0	0	0	8	6	6	8	8	0	6	8	0	0	0	0	0	0	6	8	0	0	0	0	0	0	0	0	0	0	0	0
5110	17	19	19	25	17	6	19	25									17	6	13	25	17	13	19	0	17	19	19	25	17	19	19	25	17	13	13	17	8	13	13	25
5111					0	0	0	0	0	0	0	0									0	0	0	0					0	0	0	0	0	0	0	0	0	0	0	0
6101	0	0	0	0	0	0	0	0	0	0	0	0	0	0	0	0	0	0	0	0	0	0	0	0	0	0	0	0	0	0	0	0	0	0	0	0	0	0	0	0
6102	0	0	0	0	8	0	0	8	0	0	0	0	0	0	0	0	0	0	0	0	0	0	0	0	0	0	0	0	8	0	6	8					0	0	0	0
6103	0	0	0	0									0	0	0	0	0	0	0	0	0	0	0	0	0	0	0	0	0	0	0	0					0	0	0	0
6104					0	0	0	0	0	0	0	0	0	0	0	0	0	0	0	0	0	0	0	0	0	0	0	0	0	0	0	0	0	0	0	0	0	0	0	0
6105	0	0	0	0	0	0	0	0	0	0	0	0	0	0	0	0	0	0	0	0	0	0	0	0	0	0	0	0	0	0	0	0	0	0	0	0	0	0	0	0
7101					0	0	0	0	0	0	0	0	0	0	0	0	0	0	0	0	0	0	0	0	0	0	0	0	0	0	0	0	0	0	0	0	0	0	0	0
7102	0	0	0	0	0	0	0	0	0	0	0	0	0	0	0	0	0	0	0	0					0	0	0	0	0	0	0	0	0	0	0	0	0	0	0	0
7103	8	0	0	8	8	0	0	8	8	0	0	8	8	0	0	8	8	0	6	8	8	0	0	8													0	0	0	0
7104	0	0	0	0													0	0	0	0	0	0	0	0	0	0	0	0					0	0	0	0	0	0	0	0
7105	0	0	0	0	0	0	0	0	0	0	0	0	0	0	0	0	0	0	0	0	0	0	0	0	0	0	0	0					0	0	0	0	0	0	0	0
7106	0	0	0	0	0	0	0	0	0	0	0	0	0	0	0	0	0	0	0	0	0	0	0	0	0	0	0	0	0	0	0	0	0	0	0	0	0	0	0	0
7107	0	0	0	0	0	0	0	0	0	0	0	0	0	0	0	0	0	0	0	0	8	0	0	0	0	0	0	0	0	0	0	0	0	0	0	0	0	0	0	0
7108					0	0	0	0	0	0	0	0	0	0	0	0	0	0	0	0	0	0	0	0	0	0	0	0	0	0	0	0	0	0	0	0	0	0	0	0
7109					0	0	0	0	0	0	0	0	0	0	0	0	0	0	0	0	0	0	0	0	0	0	0	0	0	0	0	0	0	0	0	0	0	0	0	0
7110	0	0	0	0	0	0	0	0	0	0	0	0	0	0	0	0	8	0	0	8	0	0	0	0	0	0	0	0	0	0	0	0	0	0	0	0	0	0	0	0
7111	0	0	0	0	0	0	0	0					0	0	0	0					0	0	0	0	0	0	0	0	0	0	0	0	0	0	0	0	0	0	0	0
7112	0	0	0	0	0	0	0	0	0	0	0	0					0	0	0	0	0	0	0	0	0	0	0	0	0	0	0	0	0	0	0	0	0	0	0	0
7113	0	0	0	0	0	0	0	0	0	0	0	0	0	0	0	0	0	0	0	0	0	0	0	0	0	0	0	0	8	0	6	8	0	0	0	0	0	0	0	0
7114	0	0	0	0	0	0	0	0	0	0	0	0	0	0	0	0	0	0	0	0	0	0	0	0	0	0	0	0	0	0	0	0	0	0	0	0	0	0	0	0
7115	0	0	0	0	0	0	0	0	0	0	0	0	0	0	0	0	0	0	0	0	0	0	0	0	0	0	0	0	0	0	0	0	0	0	0	0	0	0	0	0
