# Supplementary material for: Japanese translation and validation of web-based questionnaires on overuse injuries and health problems
Source: PLoS One. 2020 Dec 3;15(12):e0242993. doi: 10.1371/journal.pone.0242993 (PMC7714361; doi:10.1371/journal.pone.0242993)
Supplement: S2 Data — (XLSX) [file pone.0242993.s004.xlsx]

## Sheet: Health problem
Items	Injuy/Illness	Week1	Week2	Week3	Week4	Week5	Week6	Week7	Week8	Week9	Week10
Response rate		0.808219	0.835616	0.849315	0.794521	0.808219	0.794521	0.808219	0.821918	0.821918	0.931507
Respondents		59	61	62	58	59	58	59	60	60	68
Participants		73	73	73	73	73	73	73	73	73	73
Prevalence of health problem	All	0.372881	0.360656	0.403226	0.413793	0.372881	0.310345	0.338983	0.333333	0.333333	0.352941
	Respondents with health problem	22	22	25	24	22	18	20	20	20	24
	Respondents	59	61	62	58	59	58	59	60	60	68
	Injury	0.355932	0.360656	0.370968	0.37931	0.338983	0.258621	0.338983	0.333333	0.333333	0.323529
	Respondents with health problem	21	22	23	22	20	15	20	20	20	22
	Respondents	59	61	62	58	59	58	59	60	60	68
	Illness	0.0169492	0	0.0322581	0.0344828	0.0338983	0.0517241	0	0	0	0.0294118
	Respondents with health problem	1	0	2	2	2	3	0	0	0	2
	Respondents	59	61	62	58	59	58	59	60	60	68
Prevalence of substantial health problem	All	0.135593	0.163934	0.209677	0.241379	0.186441	0.172414	0.152542	0.233333	0.2	0.220588
	Respondents with substantial health problem	8	10	13	14	11	10	9	14	12	15
	Respondents	59	61	62	58	59	58	59	60	60	68
	Injury	0.135593	0.163934	0.193548	0.206897	0.169492	0.137931	0.152542	0.233333	0.2	0.220588
	Respondents with substantial health problem	8	10	12	12	10	8	9	14	12	15
	Respondents	59	61	62	58	59	58	59	60	60	68
	Illness	0	0	0.016129	0.0344828	0.0169492	0.0344828	0	0	0	0.0147059
	Respondents with substantial health problem	0	0	1	2	1	2	0	0	0	1
	Respondents	59	61	62	58	59	58	59	60	60	68
Severity score	All	40.8636	51.4091	53.96	50	49.5909	41.4444	39.75	48.3	52.25	55.4583
	Injury	42.0476	51.4091	54.8696	49.3636	51.6	42.7333	39.75	48.3	52.25	54.6364
	Illness	16	0	43.5	57	29.5	35	0	0	0	64.5

## Sheet: Dichotomous question
Participant ID	Question1	Question2	Question3	Question4
1201	Yes	No	No	Yes
1202	Yes	No	No	Yes
1203	Yes	No	No	Yes
1204	Yes	No	No	Yes
1205	Yes	No	No	Yes
1206	Yes	No	No	Yes
1207	Yes	No	No	Yes
1208	Yes	No	No	Yes
2201
2202	Yes	Yes	No	Yes
2203	Yes	No	No	Yes
2204	Yes	No	No	Yes
2205
2206
2207	Yes	No	No	Yes
2208
2209	Yes	No	No	Yes
2210	Yes	No	No	Yes
2211	Yes	No	No	Yes
2212	Yes	Yes	No	Yes
2213	Yes	No	No	Yes
2214	Yes	No	No	Yes
3201
3202	Yes	No	No	Yes
3203	Yes	Yes	No	Yes
3204	Yes	No	No	Yes
3205	Yes	No	No	Yes
3206	Yes	No	No	Yes
3207	Yes	No	No	Yes
3208	Yes	No	No	Yes
3209	Yes	No	No	Yes
3210
4201	Yes	No	No	Yes
4202	Yes	No	No	Yes
4203
4204	Yes	No	No	Yes
4205	Yes	No	No	Yes
4206	Yes	No	No	Yes
4207	Yes	No	No	Yes
4208	Yes	No	No	Yes
4209	Yes	No	No	Yes
4210	Yes	No	No	Yes
5201	Yes	No	No	Yes
5202	Yes	No	No	Yes
5203	Yes	No	No	Yes
5204	Yes	No	No	Yes
5205	Yes	No	No	Yes
5206	Yes	Yes	Yes	No
5207
5208
5209	Yes	No	No	Yes
5210	Yes	No	Yes	No
6201	Yes	No	No	Yes
6202	Yes	No	No	Yes
6203	Yes	No	No	Yes
6204	Yes	No	No	Yes
6205	Yes	No	No	Yes
6206	Yes	No	No	Yes
7201	Yes	No	No	Yes
7202	Yes	No	No	Yes
7203	No	No	No	No
7204	Yes	No	No	Yes
7205	Yes	No	No	Yes
7206	No	No	No	Yes
7207	Yes	No	No	Yes
7208	Yes	No	No	Yes
7209	Yes	No	No	Yes
7210	Yes	No	No	Yes
7211	Yes	No	No	Yes
7212	Yes	Yes	No	Yes
7213	Yes	No	No	Yes
7214	Yes	No	No	Yes
7215	Yes	No	No	Yes

## Sheet: Test-retest
Participant ID	All(1)	All(2)
1201	100	100
1202	22	22
1203	22	22
1204	100	92
1205	0	0
1207	66	35
1208	0	0
2204	0	0
2207	0	0
2211	0	0
2214	0	0
3203	0	0
3204	71	44
3206	0	0
3207	8	8
3208	0	0
3209	0	0
4204	80	80
4206	16	22
4207	0	0
4209	94	100
5201	35	20
5202	22	22
5203	0	8
5204	60	68
5205	57	44
5209	0	0
5210	0	0
6201	0	0
6203	0	0
7201	53	44
7203	0	0
7204	0	0
7205	0	0
7207	0	0
7208	59	72
7211	0	0
7212	0	0
7213	37	37
7214	0	0
7215	0	0

## Sheet: Internal consistency
Participant ID	Week1(Q1)	Week1(Q2)	Week1(Q3)	Week1(Q4)	Week2(Q1)	Week2(Q2)	Week2(Q3)	Week2(Q4)	Week3(Q1)	Week3(Q2)	Week3(Q3)	Week3(Q4)	Week4(Q1)	Week4(Q2)	Week4(Q3)	Week4(Q4)	Week5(Q1)	Week5(Q2)	Week5(Q3)	Week5(Q4)	Week6(Q1)	Week6(Q2)	Week6(Q3)	Week6(Q4)	Week7(Q1)	Week7(Q2)	Week7(Q3)	Week7(Q4)	Week8(Q1)	Week8(Q2)	Week8(Q3)	Week8(Q4)	Week9(Q1)	Week9(Q2)	Week9(Q3)	Week9(Q4)	Week10(Q1)	Week10(Q2)	Week10(Q3)	Week10(Q4)
1201	8	0	6	8	8	0	0	0	8	0	0	0	8	0	0	8	8	0	0	0	8	0	0	0	8	0	0	0	8	0	0	0	25	25	25	25	25	25	25	25
1202	8	0	0	8	0	0	0	0	0	0	0	0	8	0	6	25	0	0	0	0	0	0	0	0	0	0	0	0	17	6	13	17	8	0	6	17	8	0	6	8
1203	0	0	0	0	0	0	0	0	8	0	6	8	8	0	6	8	8	0	6	8	8	0	6	8	8	0	6	8	8	0	6	8	8	0	6	8	8	0	6	8
1204	8	0	6	17	25	25	25	25	25	25	25	25	25	25	25	25	25	25	25	25	25	25	25	25	25	25	25	25	25	25	25	25	25	25	25	25	25	25	25	25
1205	0	0	0	0	0	0	0	0	0	0	0	0	0	0	0	0	0	0	0	0	0	0	0	0	0	0	0	0	0	0	0	0	0	0	0	0	0	0	0	0
1206	8	0	6	17	8	0	6	8	8	0	13	17	8	0	6	17	8	0	6	17	8	0	13	17	8	0	13	17	8	0	6	8	8	0	6	8	8	0	6	8
1207					17	6	6	8	8	0	13	8	8	0	13	8	17	6	19	8	8	0	13	8	8	0	6	8	8	0	13	8	8	0	13	8	17	19	13	17
1208	0	0	0	0	0	0	0	0	0	0	0	0	0	0	0	0	0	0	0	0	0	0	0	0	8	0	6	8	8	0	6	8	0	0	0	0	0	0	0	0
2201	0	0	0	0	0	0	0	0	0	0	0	0					0	0	0	0									0	0	0	0
2202					25	25	25	17	25	25	25	8	25	25	19	8																	25	19	19	17	25	19	19	17
2203																																					0	0	0	0
2204	0	0	0	0	8	0	0	0	0	0	0	0	0	0	0	0	0	0	0	0	0	0	0	0					0	0	0	0	0	0	0	0	0	0	0	0
2205
2206	0	0	6	8																																	0	0	0	0
2207	0	0	0	0	0	0	0	0																													0	0	0	0
2208									0	0	0	0																					0	0	0	0	0	0	0	0
2209	0	0	0	0	0	0	0	0	0	0	0	0	0	0	0	0					0	0	0	0	0	0	0	0	0	0	0	0					25	19	19	17
2210	0	0	0	0	0	0	0	0	8	0	0	8	8	0	6	8	8	0	0	8													8	0	0	8	0	0	0	0
2211	0	0	0	0	0	0	0	0	0	0	0	0	0	0	0	0	0	0	0	0	0	0	0	0	0	0	0	0	0	0	0	0	0	0	0	0	0	0	0	0
2212	8	0	6	8																																	0	0	0	0
2213	0	0	0	0	0	0	0	0	0	0	0	0	0	0	0	0	0	0	0	0	0	0	0	0	0	0	0	0	0	0	0	0	0	0	0	0	0	0	0	0
2214	0	0	0	0	0	0	0	0	0	0	0	0	0	0	0	0	0	0	0	0	0	0	0	0	0	0	0	0	0	0	0	0	0	0	0	0	0	0	0	0
3201	8	0	6	8					17	6	25	25					25	19	19	17									25	25	25	8	25	19	19	8	25	19	13	17
3202	0	0	0	0					0	0	0	0	0	0	0	0	0	0	0	0	0	0	0	0	0	0	0	0	0	0	0	0	17	6	6	8	0	0	0	0
3203	0	0	0	0	0	0	0	0	0	0	0	0	8	0	6	0	0	0	0	0	8	0	6	0	0	0	0	0	0	0	0	0	0	0	0	0	0	0	0	0
3204	0	0	0	0	0	0	0	0	8	0	6	8	0	0	0	0	8	0	6	8	17	6	13	17	8	0	6	8	0	0	0	0	25	25	13	17	25	19	19	8
3205	0	0	0	0	0	0	0	0	0	0	0	0	0	0	0	0	0	0	0	0	0	0	0	0	0	0	0	0	0	0	0	0	0	0	0	0	0	0	0	0
3206	0	0	0	0	0	0	0	0	25	25	19	8	17	6	0	0	0	0	0	0	0	0	0	0	0	0	0	0	0	0	0	0	0	0	0	0	0	0	0	0
3207	8	0	6	8	8	0	0	0	8	0	0	8	8	0	0	8	8	0	0	8	8	0	0	0	8	0	0	0	0	0	0	0	8	0	0	0	8	0	0	0
3208	8	0	6	8	0	0	0	0	0	0	0	0	25	25	25	25	0	0	0	0	8	0	13	17	0	0	0	0	8	6	0	0	0	0	0	0	0	0	0	0
3209	0	0	0	0	0	0	0	0	0	0	0	0	0	0	0	0	0	0	0	0	0	0	0	0	0	0	0	0	0	0	0	0	0	0	0	0	0	0	0	0
3210	0	0	0	0	0	0	0	0	0	0	0	0	0	0	0	0	0	0	0	0	0	0	0	0	0	0	0	0	0	0	0	0	0	0	0	0
4201	0	0	0	0	0	0	0	0	0	0	0	0	0	0	0	0	0	0	0	0	0	0	0	0	0	0	0	0	0	0	0	0	0	0	0	0	0	0	0	0
4202	0	0	0	0	25	25	25	17	25	25	25	8	17	19	13	8	17	19	19	17					17	19	13	17	17	19	13	17					25	19	19	25
4203	8	0	6	0	0	0	0	0	0	0	0	0	0	0	0	0					0	0	0	0	0	0	0	0	0	0	0	0	0	0	0	0	0	0	0	0
4204	25	19	19	25	25	25	25	8	25	25	25	25	25	25	25	25	25	25	25	25	25	25	25	25	25	25	25	25	0	25	25	25	25	25	25	25	17	19	19	25
4205					0	0	6	8	0	0	0	0	0	0	0	0	0	0	6	8	0	0	0	0	0	0	0	0	0	0	0	0	0	0	0	0	0	0	0	0
4206	0	0	0	0	8	0	0	8	8	0	6	17	8	0	13	17	0	0	0	0	8	0	6	8	8	0	13	17	8	6	13	17	8	0	6	8	8	0	0	8
4207					0	0	0	0	0	0	0	0	0	0	0	0	0	0	0	0	0	0	0	0	0	0	0	0	0	0	0	0	0	0	0	0	0	0	0	0
4208	25	25	19	8	17	6	13	8	0	0	0	0	0	0	0	0	0	0	0	0	0	0	0	0	0	0	0	0	0	0	0	0	0	0	0	0	0	0	0	0
4209	8	6	6	8	8	6	0	8	8	0	0	8	0	0	0	0	0	0	0	0	0	0	0	0	8	0	6	8	8	0	13	17	25	25	25	25	25	19	25	25
4210	0	0	0	0	0	0	0	0	0	0	0	0	0	0	0	0	0	0	0	0	0	0	0	0	8	0	6	8	0	0	0	0	0	0	0	0	0	0	0	0
5201	8	6	6	8	17	19	19	17	8	13	13	17	8	6	13	8	0	0	13	8	0	0	0	0	0	0	0	0	8	0	0	0	0	0	0	0	8	13	6	8
5202	8	6	6	8	8	6	6	8	8	0	6	8	8	0	6	8	8	0	6	8	8	0	6	8	8	0	6	8	8	0	6	8	8	6	6	8	8	0	6	8
5203	25	19	19	25	17	13	19	17	8	6	13	8	8	6	13	17	8	6	6	8	8	6	6	8	8	0	6	8	0	0	0	0	0	0	0	0	0	0	0	0
5204	25	6	19	8	25	19	19	25	17	13	13	8	17	13	13	8	25	19	19	17	17	13	13	8	17	6	13	17	25	13	19	17	17	13	13	17	17	13	13	17
5205	0	0	0	0	0	0	0	0	25	25	25	25	25	25	25	25	25	25	25	17	17	19	19	8	17	19	19	8	25	19	19	8	17	13	13	8	17	19	13	8
5206	17	6	13	8																																	0	0	0	0
5207	8	13	19	8					8	6	6	8
5208
5209																					0	0	6	8	0	0	0	0					0	0	0	0	0	0	0	0
5210					0	0	0	0									8	0	6	8	0	0	0	0	8	6	6	8	8	13	19	17					0	0	0	0
6201	0	0	0	0	0	0	0	0	0	0	0	0	0	0	0	0	0	0	0	0	0	0	0	0	0	0	0	0	0	0	0	0	0	0	0	0	0	0	0	0
6202	0	0	0	0	0	0	0	0	0	0	0	0	0	0	0	0	17	6	6	8	0	0	0	0	0	0	0	0	0	0	0	0	0	0	0	0	0	0	0	0
6203	0	0	0	0	17	6	6	8	8	0	6	8	8	0	6	8	8	0	6	8	0	0	0	0	0	0	0	0	0	0	0	0	0	0	0	0	0	0	0	0
6204					0	0	0	0	0	0	0	0					0	0	0	0	0	0	0	0	0	0	0	0	0	0	0	0	0	0	0	0	0	0	0	0
6205	8	0	6	8	8	0	6	8	0	0	0	0	0	0	0	0	0	0	0	0	0	0	0	0	0	0	0	0	8	0	13	8					8	0	6	8
6206	0	0	0	0	0	0	0	0	0	0	0	0	0	0	0	0	25	25	25	25	25	25	25	17	17	13	13	8	0	0	0	0	0	0	0	0	0	0	0	0
7201	17	6	13	17	8	6	19	17	17	6	13	17	8	0	13	17	17	6	13	17	8	6	13	17	8	6	13	17	8	0	13	8	8	13	13	17	17	6	13	17
7202	0	0	0	0	0	0	0	0	0	0	0	0	0	0	0	0	0	0	0	0	0	0	0	0	0	0	0	0	0	0	0	0	0	0	0	0	0	0	0	0
7203	0	0	0	0													0	0	0	0	0	0	0	0	0	0	0	0					0	0	0	0	0	0	0	0
7204	0	0	0	0	0	0	0	0	8	0	6	8	8	0	0	8	0	0	0	0	0	0	0	0	0	0	0	0	0	0	0	0	0	0	0	0	0	0	0	0
7205	0	0	0	0	0	0	0	0	0	0	0	0	0	0	0	0	0	0	0	0	0	0	0	0	0	0	0	0	0	0	0	0	0	0	0	0	0	0	0	0
7206	0	0	0	0	0	0	0	0	0	0	0	0	0	0	0	0	0	0	0	0	0	0	0	0	0	0	0	0	0	0	0	0	0	0	0	0	0	0	0	0
7207					0	0	0	0	0	0	0	0	0	0	0	0	0	0	0	0	0	0	0	0	0	0	0	0	0	0	0	0	0	0	0	0	0	0	0	0
7208					0	0	0	0	0	0	0	0	0	0	0	0	0	0	0	0	0	0	0	0	0	0	0	0	0	0	0	0	0	0	0	0	17	6	19	17
7209	0	0	0	0	8	0	13	8	0	0	0	0	0	0	0	0	0	0	0	0	0	0	0	0	0	0	0	0	0	0	0	0	0	0	0	0	0	0	0	0
7210					0	0	0	0	0	0	0	0	0	0	0	0	0	0	0	0	0	0	0	0	0	0	0	0	0	0	0	0	8	0	13	8	0	0	0	8
7211	0	0	0	0	0	0	0	0	0	0	0	0	0	0	0	0	0	0	0	0	0	0	0	0	0	0	0	0	0	0	0	0	0	0	0	0	0	0	0	0
7212	0	0	0	0	0	0	0	0	0	0	6	8	0	0	0	0	0	0	0	0	0	0	0	0	0	0	0	0	0	0	0	0	0	0	0	0	0	0	0	0
7213	0	0	0	0	0	0	0	0	0	0	0	0	0	0	0	0	0	0	0	0	0	0	0	0	0	0	0	0	0	0	0	0	0	0	0	0	17	6	6	8
7214	8	0	13	0	0	0	6	8					8	0	13	8									0	0	0	0	0	0	0	0	0	0	0	0	0	0	0	0
7215	0	0	0	0	0	0	0	0	0	0	0	0	0	0	0	0	0	0	0	0	0	0	0	0	0	0	0	0	0	0	0	0	0	0	0	0	0	0	0	0
